# Supplementary material for: Clinical Application of Microvolume LC–MS/MS for Therapeutic Drug Monitoring of Immunosuppressants in Solid-Organ Transplant Recipients
Source: J Clin Med. 2026 Feb 16;15(4):1565. doi: 10.3390/jcm15041565 (PMC12941667; doi:10.3390/jcm15041565)
Supplement: Supplementary file 1 [file jcm-15-01565-s001.zip]

Archive with 9 entries (8 files):
- jcm-4086029-supplementary (author proofed)/
- jcm-4086029-supplementary (author proofed)/20251122 MSW2 Supplementary Figure1.pdf
- jcm-4086029-supplementary (author proofed)/20251122 MSW2 Supplementary Figure2.pdf
- jcm-4086029-supplementary (author proofed)/20251122 MSW2 Supplementary Figure3.pdf
- jcm-4086029-supplementary (author proofed)/20251122 MSW2 Supplementary Figure4.pdf
- jcm-4086029-supplementary (author proofed)/20251122 MSW2 Supplementary video1 5.6uL compressed.mp4
- jcm-4086029-supplementary (author proofed)/20251122 MSW2 Supplementary video2 2.8uL compressed.mp4
- jcm-4086029-supplementary (author proofed)/20251122 MSW2 Supplementary video3 snap&storage compressed.mp4
- jcm-4086029-supplementary (author proofed)/〇20260129 MSW2 Supplementary Tables  (author proofed).docx
